# Supplementary material for: GastroPlus- and HSPiP-Oriented Predictive Parameters as the Basis of Valproic Acid-Loaded Mucoadhesive Cationic Nanoemulsion Gel for Improved Nose-to-Brain Delivery to Control Convulsion in Humans
Source: Gels. 2023 Jul 26;9(8):603. doi: 10.3390/gels9080603 (PMC10453491; doi:10.3390/gels9080603)
Supplement: Supplementary file 1 [file gels-09-00603-s001.zip]

Archive with 1 entries (1 files):
- gels-2466676-supplementary.pdf
